# Supplementary material for: Conformational change of adenine nucleotide translocase‐1 mediates cisplatin resistance induced by EBV‐LMP1
Source: EMBO Mol Med. 2021 Nov 9;13(12):e14072. doi: 10.15252/emmm.202114072 (PMC8649884; doi:10.15252/emmm.202114072)
Supplement: Supplementary file 3 — Table EV1 [file EMMM-13-e14072-s004.xlsx]

## Sheet: Sheet1
Table EV1. siRNA sequences
Gene	Sequence
SLC25A4-1	GATCGGCATAAGCAGTTCT
SLC25A4-2	TTGTATTGGTGTTGTATGA
SLC25A4-3	TTTGACACTGTTCGTCGTA
SLC25A5-1	GCGGAAGATTGCTCGTGAT
SLC25A5-2	GCTCTACTTTGCAGGGAAT
SLC25A5-3	GGACAAGAGAACCCAGTTT
SLC25A6-1	GCAACCTTGCCAACGTCAT
SLC25A6-2	GCATCGTGGACTGCATTGT
SLC25A6-3	ACACGCAGTTCTGGAGGTA
VDAC1-1	GTCTAGGACTGGAATTTCA
VDAC1-2	GGAGACCGCTGTCAATCTT
VDAC1-3	GCTGCGACATGGATTTCGA
VDAC2-1	GGAGTAGGCTATACTCAGA
VDAC2-2	GAACAGAAATCGCAATTGA
VDAC2-3	GTCAACAACTCTAGCTTAA
PPID-1	GGATGCGGATATAGATTTA
PPID-2	GGAAACCTCTCCATTTCAA
PPID-3	GTCGAATTGTCTTAGAATT
