# Supplementary material for: Conformational change of adenine nucleotide translocase‐1 mediates cisplatin resistance induced by EBV‐LMP1
Source: EMBO Mol Med. 2021 Nov 9;13(12):e14072. doi: 10.15252/emmm.202114072 (PMC8649884; doi:10.15252/emmm.202114072)
Supplement: Supplementary file 4 — Table EV2 [file EMMM-13-e14072-s005.xlsx]

## Sheet: Sheet1
Table EV2. ANT1 and mutant primer sequences
Primers	Sequence
ANT1-WT-F	5-GGATCTATTTCCGGTGAATTCGCCACCATGGAGCAGAAACTCATCTCTGAAGAGGATCTGATGGGTGATCACGCTTGG-3
ANT1-WT-R	5-AGAACTAGTCTCGAGGAATTCTTAGACATATTTTTTGATCTCATCATAC-3
ANT1-△Domain 1-F	5-GGATCTATTTCCGGTGAATTCGCCACCATGGAGCAGAAACTCATCTCTGAAGAGGATCTGCGCTACTTTGCTGGTAACC-3
ANT1-△Domain 1-R	5-AGAACTAGTCTCGAGGAATTCTTAGACATATTTTTTGATCTCATCATAC-3
ANT1-△Domain 2-F	5-GGATCTATTTCCGGTGAATTCGCCACCATGGAGCAGAAACTCATCTCTGAAGAGGATCTGGTGAGCTGGATGATTGCC-3
ANT1-△Domain 2-R	5-AGAACTAGTCTCGAGGAATTCTTACCAGAACTGCTTATGCCG-3
