# Supplementary material for: Conformational change of adenine nucleotide translocase‐1 mediates cisplatin resistance induced by EBV‐LMP1
Source: EMBO Mol Med. 2021 Nov 9;13(12):e14072. doi: 10.15252/emmm.202114072 (PMC8649884; doi:10.15252/emmm.202114072)
Supplement: Supplementary file 5 — Source Data for Figure 6 [file EMMM-13-e14072-s001.zip]

Archive with 1 entries (1 files):
- emmm202114072-sup-0005-SDataFig6/emmm202114072-sup-0005-SDataFig6.rar
